# Supplementary material for: Serratiopeptidase Affects the Physiology of Pseudomonas aeruginosa Isolates from Cystic Fibrosis Patients
Source: Int J Mol Sci. 2022 Oct 20;23(20):12645. doi: 10.3390/ijms232012645 (PMC9604282; doi:10.3390/ijms232012645)
Supplement: Supplementary file 1 [file ijms-23-12645-s001.zip]

Archive with 1 entries (1 files):
- ijms-1909912-supplementary.pdf
